# Supplementary material for: Structure–Function Insights into Frog Skin Peptides Reveal Potent Inhibition of West Nile Virus Entry
Source: Int J Mol Sci. 2025 Oct 18;26(20):10148. doi: 10.3390/ijms262010148 (PMC12563094; doi:10.3390/ijms262010148)
Supplement: Supplementary file 1 [file ijms-26-10148-s001.zip]

Archive with 1 entries (1 files):
- ijms-3882413-supplementary.pdf
